# Supplementary material for: Antioxidant activity, molecular docking, and modeling pharmacokinetics study of some benzo[f]quinoline candidates
Source: Sci Rep. 2025 May 13;15:16522. doi: 10.1038/s41598-025-99811-1 (PMC12075698; doi:10.1038/s41598-025-99811-1)
Supplement: Supplementary file 3 — Supplementary Information 3. [file 41598_2025_99811_MOESM3_ESM.csv]

Molecule	Canonical SMILES	Formula	MW	#Heavy atoms	#Aromatic heavy atoms	Fraction Csp3	#Rotatable bonds	#H-bond acceptors	#H-bond donors	MR	TPSA	iLOGP	XLOGP3	WLOGP	MLOGP	Silicos-IT Log P	Consensus Log P	ESOL Log S	ESOL Solubility (mg/ml)	ESOL Solubility (mol/l)	ESOL Class	Ali Log S	Ali Solubility (mg/ml)	Ali Solubility (mol/l)	Ali Class	Silicos-IT LogSw	Silicos-IT Solubility (mg/ml)	Silicos-IT Solubility (mol/l)	Silicos-IT class	GI absorption	BBB permeant	Pgp substrate	CYP1A2 inhibitor	CYP2C19 inhibitor	CYP2C9 inhibitor	CYP2D6 inhibitor	CYP3A4 inhibitor	log Kp (cm/s)	Lipinski #violations	Ghose #violations	Veber #violations	Egan #violations	Muegge #violations	Bioavailability Score	PAINS #alerts	Brenk #alerts	Leadlikeness #violations	Synthetic Accessibility
(3)	N#C/C(=C\c1cc2c(nc1Cl)ccc1c2cccc1)/C(=O)O	C17H9ClN2O2	308.72	22	14	0.00	2	4	1	85.48	73.98	2.02	4.28	3.92	2.24	3.77	3.25	-4.79	5.01e-03	1.62e-05	Moderately soluble	-5.55	8.78e-04	2.84e-06	Moderately soluble	-5.53	9.17e-04	2.97e-06	Moderately soluble	High	Yes	No	Yes	Yes	Yes	No	No	-5.14	0	0	0	0	0	0.85	0	4	1	2.65
(4)	N#C/C(=C\c1cc2c(nc1Cl)ccc1c2cccc1)/C(=O)Cl	C17H8Cl2N2O	327.16	22	14	0.00	2	3	0	88.71	53.75	2.55	5.26	4.60	2.52	4.88	3.96	-5.52	9.85e-04	3.01e-06	Moderately soluble	-6.14	2.38e-04	7.27e-07	Poorly soluble	-6.71	6.41e-05	1.96e-07	Poorly soluble	High	Yes	No	Yes	Yes	Yes	No	No	-4.56	0	0	0	0	1	0.55	0	5	1	2.79
(5)	N#C/C(=C\c1cc2c(nc1Cl)ccc1c2cccc1)/C(=O)Nc1ccccc1C(=O)O	C24H14ClN3O3	427.84	31	20	0.00	5	5	2	119.70	103.08	2.82	5.67	4.99	2.80	4.54	4.16	-6.21	2.63e-04	6.14e-07	Poorly soluble	-7.60	1.08e-05	2.51e-08	Poorly soluble	-7.96	4.73e-06	1.11e-08	Poorly soluble	High	No	No	No	Yes	Yes	No	No	-4.88	0	0	0	0	1	0.56	0	4	2	3.08
(6)	N#C/C(=C\c1cc2c(nc1Cl)ccc1c2cccc1)/c1nc2ccccc2c(=O)o1	C24H12ClN3O2	409.82	30	24	0.00	2	5	0	118.02	79.78	3.32	5.76	5.50	3.51	5.83	4.78	-6.47	1.39e-04	3.39e-07	Poorly soluble	-7.20	2.56e-05	6.26e-08	Poorly soluble	-9.44	1.49e-07	3.63e-10	Poorly soluble	High	No	No	Yes	Yes	Yes	No	No	-4.71	0	0	0	0	1	0.55	0	3	2	3.58
(7)	N#C/C(=C\c1cc2c(nc1Cl)ccc1c2cccc1)/c1nc2ccccc2c(=O)[nH]1	C24H13ClN4O	408.84	30	24	0.00	2	4	1	120.11	82.43	2.96	5.18	5.23	3.51	5.96	4.57	-6.10	3.26e-04	7.98e-07	Poorly soluble	-6.66	9.00e-05	2.20e-07	Poorly soluble	-9.44	1.49e-07	3.66e-10	Poorly soluble	High	No	No	Yes	Yes	Yes	No	No	-5.12	0	0	0	0	1	0.55	0	3	2	3.13
(8)	N#C/C(=C\c1cc2c(nc1Cl)ccc1c2cccc1)/c1nc2ccccc2c(=O)n1Cc1ccccc1	C31H19ClN4O	498.96	37	30	0.03	4	4	0	149.50	71.57	3.98	6.86	6.75	4.69	6.87	5.83	-7.59	1.28e-05	2.56e-08	Poorly soluble	-8.17	3.35e-06	6.72e-09	Poorly soluble	-11.44	1.80e-09	3.61e-12	Insoluble	Low	No	No	No	Yes	No	No	No	-4.47	1	3	0	1	1	0.55	0	3	2	3.66
(9)	N#C/C(=C\c1cc2c(nc1Cl)ccc1c2cccc1)/c1nc2ccccc2c(=O)n1CC(C)C	C28H21ClN4O	464.95	34	24	0.14	4	4	0	139.43	71.57	3.74	6.70	6.36	4.31	6.47	5.52	-7.20	2.92e-05	6.28e-08	Poorly soluble	-8.01	4.58e-06	9.85e-09	Poorly soluble	-9.79	7.63e-08	1.64e-10	Poorly soluble	High	No	No	No	Yes	Yes	No	No	-4.38	1	2	0	1	1	0.55	0	3	2	3.60
(10)	N#C/C(=C\c1cc2c(nc1Cl)ccc1c2cccc1)/c1nc2ccccc2c(=O)n1C1CCCCC1	C30H23ClN4O	490.98	36	24	0.20	3	4	0	146.93	71.57	4.18	7.18	7.21	4.70	6.57	5.97	-7.70	9.73e-06	1.98e-08	Poorly soluble	-8.50	1.54e-06	3.13e-09	Poorly soluble	-9.97	5.31e-08	1.08e-10	Poorly soluble	Low	No	No	No	Yes	No	No	No	-4.20	1	3	0	1	1	0.55	0	3	2	3.75
(11)	N#C/C(=C\c1cc2c(nc1Cl)ccc1c2cccc1)/c1nc2ccccc2c(=O)n1c1c(=O)n(n(c1C)C)c1ccccc1	C35H23ClN6O2	595.05	44	35	0.06	4	5	0	174.90	98.50	4.49	7.20	6.49	4.96	6.07	5.84	-8.39	2.42e-06	4.07e-09	Poorly soluble	-9.09	4.82e-07	8.11e-10	Poorly soluble	-11.30	2.95e-09	4.95e-12	Insoluble	Low	No	No	No	No	No	No	No	-4.82	2	3	0	1	1	0.17	0	3	2	4.34
(12)	N#C/C(=C\c1cc2c(nc1Cl)ccc1c2cccc1)/C(=O)Nc1ccccc1C(=O)Nc1ncccn1	C28H17ClN6O2	504.93	37	26	0.00	7	6	2	142.54	120.66	3.23	5.59	5.14	2.49	4.68	4.23	-6.55	1.42e-04	2.82e-07	Poorly soluble	-7.89	6.57e-06	1.30e-08	Poorly soluble	-10.27	2.69e-08	5.32e-11	Insoluble	Low	No	No	No	Yes	Yes	No	Yes	-5.41	1	2	0	0	1	0.55	0	4	2	3.47
(13)	N#C/C(=C\c1cc2c(nc1Cl)ccc1c2cccc1)/C(=O)Nc1ccccc1C(=O)Nc1ccc(cc1)C(=O)C	C32H21ClN4O3	544.99	40	26	0.03	8	5	2	157.15	111.95	3.49	6.66	6.55	3.16	6.33	5.24	-7.37	2.34e-05	4.29e-08	Poorly soluble	-8.81	8.38e-07	1.54e-09	Poorly soluble	-11.31	2.69e-09	4.93e-12	Insoluble	Low	No	No	No	Yes	Yes	No	Yes	-4.90	1	3	0	1	1	0.55	0	4	3	3.74
(14)	N#C/C(=C\c1cc2c(nc1Cl)ccc1c2cccc1)/C(=O)Nc1ccccc1c1nnc(o1)O	C25H14ClN5O3	467.86	34	25	0.00	5	7	2	128.05	124.93	3.18	5.61	5.04	2.80	4.42	4.21	-6.49	1.52e-04	3.24e-07	Poorly soluble	-8.00	4.72e-06	1.01e-08	Poorly soluble	-8.95	5.20e-07	1.11e-09	Poorly soluble	Low	No	No	No	No	Yes	No	No	-5.17	0	0	0	0	1	0.55	0	4	2	3.54
(15)	N#C/C(=C\c1cc2c(nc1Cl)ccc1c2cccc1)/c1nc2ccccc2c(=O)n1Nc1ccccc1	C30H18ClN5O	499.95	37	30	0.00	4	4	1	149.03	83.60	3.87	7.24	6.58	5.04	5.69	5.68	-7.84	7.28e-06	1.46e-08	Poorly soluble	-8.82	7.57e-07	1.51e-09	Poorly soluble	-11.09	4.08e-09	8.17e-12	Insoluble	Low	No	No	No	Yes	No	No	No	-4.21	1	3	0	1	1	0.55	0	3	2	3.90
(16)	OCCn1c(nc2c(c1=O)cccc2)/C(=C/c1cc2c(nc1Cl)ccc1c2cccc1)/C#N	C26H17ClN4O2	452.89	33	24	0.08	4	5	1	130.98	91.80	3.22	4.68	4.70	3.11	5.23	4.19	-5.87	6.10e-04	1.35e-06	Moderately soluble	-6.34	2.09e-04	4.62e-07	Poorly soluble	-8.80	7.10e-07	1.57e-09	Poorly soluble	High	No	No	No	Yes	Yes	No	No	-5.74	0	1	0	0	0	0.55	0	3	2	3.49
(17)	N#C/C(=C\c1cc2c(nc1Cl)ccc1c2cccc1)/C(=O)Nc1ccccc1C1=NCCN1	C26H18ClN5O	451.91	33	20	0.08	5	4	2	138.93	90.17	3.45	5.10	3.88	3.21	5.67	4.26	-5.97	4.81e-04	1.06e-06	Moderately soluble	-6.74	8.28e-05	1.83e-07	Poorly soluble	-9.47	1.52e-07	3.36e-10	Poorly soluble	High	No	No	Yes	Yes	Yes	No	Yes	-5.44	0	1	0	0	1	0.55	0	4	2	3.64
(18)	N#C/C(=C\c1cc2c(nc1Cl)ccc1c2cccc1)/C(=O)Nc1ccccc1C(=O)NNC(=S)N	C25H17ClN6O2S	500.96	35	20	0.00	8	4	4	139.04	165.02	2.64	4.96	3.77	2.16	4.17	3.54	-5.97	5.42e-04	1.08e-06	Moderately soluble	-8.16	3.44e-06	6.86e-09	Poorly soluble	-8.35	2.23e-06	4.45e-09	Poorly soluble	Low	No	No	Yes	Yes	Yes	No	Yes	-5.83	1	2	1	1	1	0.55	0	5	3	3.51
(19)	N#C/C(=C\c1cc2c(nc1Cl)ccc1c2cccc1)/C(=O)Nc1ccccc1c1nc2c([nH]1)cccc2	C30H18ClN5O	499.95	37	29	0.00	5	4	2	147.83	94.46	3.46	7.37	6.83	3.85	6.61	5.62	-7.83	7.35e-06	1.47e-08	Poorly soluble	-9.18	3.28e-07	6.57e-10	Poorly soluble	-11.54	1.45e-09	2.90e-12	Insoluble	Low	No	No	No	Yes	No	No	No	-4.12	0	3	0	1	1	0.55	0	4	2	3.54
